# Supplementary material for: Evaluation of EV Storage Buffer for Efficient Preservation of Engineered Extracellular Vesicles
Source: Int J Mol Sci. 2023 Aug 16;24(16):12841. doi: 10.3390/ijms241612841 (PMC10454675; doi:10.3390/ijms241612841)
Supplement: Supplementary file 1 [file ijms-24-12841-s001.zip]

Archive with 1 entries (1 files):
- ijms-2543218-supplementary.pdf
